# Supplementary material for: Circulating T cell subsets are associated with clinical outcome of anti-VEGF-based 1st-line treatment of metastatic colorectal cancer patients: a prospective study with focus on primary tumor sidedness
Source: BMC Cancer. 2019 Jul 15;19:687. doi: 10.1186/s12885-019-5909-5 (PMC6631500; doi:10.1186/s12885-019-5909-5)
Supplement: Supplementary file 2 — Spreadsheet with data generated and analyzed during the study. (XLSX 20 kb) [file 12885_2019_5909_MOESM2_ESM.xlsx]

## Sheet: Treg mCRC
ID	sex	age	kras	M	Nmeta	cenzor PD	PFS	os.censor	os.time	ly_N	CD3_N	CD4_N	CD8_N	Treg_N	CD3_ly_p	CD4_CD3_p	CD8_CD3_p	Treg_ly_p	Treg_CD4_p	CD8_Treg_ratio	Best objective response	ECOG at therapy initiation	Histology	Site of primary tumor	HEP	PUL	OSS	LN	PERIT/MESENT	other	1st line treatment
1	M	64	wt	1	2	1	268	1	543	2.2249e+06	1.53963e+06	892984	646644	57151	69.2	58	42	2.5687	6.4	11.3147	SD	1	mucin adenoca	cecum	1	0	0	0	1		beva+xelox
2	M	65	wt	0	2	1	885	1	1327	1.07867e+06	414210	268408	145802	26304	38.4	64.8	35.2	2.43855	9.8	5.54296	PR	0	tubular adenoca G2	rectum	1	0	0	0	1		beva+xelox
4	M	57	wt	1	2	1	479	1	1075	1.56965e+06	1.3185e+06	632881	685622	122779	84	48	52	7.82208	19.4	5.58419	CR	1	mucin adenoca	c desc	1	0	0	1	1		beva+xelox
7	F	60	mut	1	1	1	302	1	1005	1.12518e+06	777498	484381	293117	20344	69.1	62.3	37.7	1.80807	4.2	14.408	PR	1	tubular adenoca G2	lien.flex	1	0	0	0	0		beva+xelox
9	M	46	wt	0	2	1	405	1	1512	895882	415689	234864	180825	13857	46.4	56.5	43.5	1.54674	5.9	13.0493	PR	0	tubul+cystopapil adenoca G1	sigma	0	0	0	1	1		beva+xeliri
11	F	42	wt	0	2	1	246	1	307	2.20681e+06	1.61097e+06	886033	724936	80629	73	55	45	3.65365	9.1	8.99101	SD	1	tubular adenoca G3	sigma	0	0	0	1	1		beva+xelox
12	F	70	mut	0	1	0	2673	0	3065	1.42095e+06	1.10408e+06	526645	577433	16326	77.7	47.7	52.3	1.14895	3.1	35.3689	CR	0	tubular adenoca G2	rectosigmat	0	0	0	1	0		beva+xelox
14	F	74	mut	1	1	1	495	1	892	1.18746e+06	309928	166431	143497	8488	26.1	53.7	46.3	0.714801	5.1	16.9058	SD	1	tubular adenoca G2	hepat.flex	1	0	0	0	0		beva+xelox
15	M	37	wt	0	1	1	335	1	865	1.15233e+06	944912	387414	557498	22470	82	41	59	1.94996	5.8	24.8108	SD	1	adenoca G2	rectum	0	1	0	0	0		beva+xelox
17	M	68		1	2	1	176	1	198	2.08381e+06	1.05232e+06	591405	460917	24839	50.5	56.2	43.8	1.192	4.2	18.5562	SD	2	adenoca G2	rectosigmat	1	0	0	1	0		beva+xelox
22	M	60	mut	1	2	1	297	1	369	1.6443e+06	1.43054e+06	629438	801103	45949	87	44	56	2.79444	7.3	17.4346	SD	1	adenoca NS	rectum	0	1	0	1	0		beva+xelox
24	F	57	wt	1	1	0	252	0	243	2.44007e+06	1.55188e+06	729386	822499	51057	63.6	47	53	2.09244	7	16.1094	PR	0	adenoca G2	sigma	1	0	0	0	0		beva+xelox
25	M	57	wt	1	2	1	279	1	787	2.22719e+06	1.34745e+06	746486	600961	52254	60.5	55.4	44.6	2.34619	7	11.5008	PR	0	adenoca NS	rectosigmat	1	0	0	1	1		beva+xelox
26	F	49	mut	1	2	1	249	1	373	944852	538566	403924	134641	26659	57	75	25	2.8215	6.6	5.05051	PR	1	adenoca G3	c ascendens	1	0	0	1	1		beva+folfox
30	F	65	mut	0	1	1	385	0	2362	2.3263e+06	1.28644e+06	868348	418093	39944	55.3	67.5	32.5	1.71707	4.6	10.467	CR	0	adenoca G2	c ascendens	0	0	0	1	0		beva+xelox
34	M	63	mut	1	2	1	850	1	1566	2.34994e+06	911775	570771	341004	19977	38.8	62.6	37.4	0.850108	3.5	17.0698	PR	0	adenoca	rectum	1	1	0	0	0		beva+xelox
37	F	62	mut	1	2	1	615	1	1376	1.29785e+06	986364	651000	335364	24738	76	66	34	1.90608	3.8	13.5566	CR	0	intest adenoca G1,V1	sigma	1	0	0	1	0		beva+xelox
38	F	69	mut	1	2	1	146	1	414	1.32602e+06	830088	504693	325394	37852	62.6	60.8	39.2	2.85456	7.5	8.59649	SD	1	adenoca G2	c ascendens	1	0	0	0	1		beva+xelox
40	F	74	wt	1	2	1	199	1	592	1.10351e+06	484442	271288	213154	21703	43.9	56	44	1.96672	8	9.82143	SD	1	adenoca G3	rectosigmat	0	0	0	1	0	PELVIS	beva+xelox
41	M	70	wt	1	1	0	2191	0	2191	1.52136e+06	1.22013e+06	761362	458769	44159	80.2	62.4	37.6	2.9026	5.8	10.389	CR	1	mucin adenoca	cecum	0	1	0	0	0		beva+xelox
43	M	66	wt	1	2	1	1032	1	2017	918083	550850	242374	308476	25934	60	44	56	2.8248	10.7	11.8946	SD	1	adenoca G3	rectum	1	0	0	1	0		beva+xelox
44	M	42	wt	0	1	1	320	1	1173	3.02722e+06	1.88596e+06	699691	1.18627e+06	38483	62.3	37.1	62.9	1.27123	5.5	30.8258	PR	1	adenoca G3	c transv	0	0	0	1	0		beva+folfox
47	M	68	mut	0	1	1	1054	1	1152	852463	498691	244857	253834	10284	58.5	49.1	50.9	1.20639	4.2	24.6824	PR	1	adenoca G2	rectum	1	0	0	0	0		beva+xelox
48	F	61	mut	1	1	1	186	1	374	1.66396e+06	1.03166e+06	770647	261009	26202	62	74.7	25.3	1.57468	3.4	9.96141	PR	1	adenoca G3	c ascendens	1	0	0	0	0		beva+xelox
49	M	62	wt	0	1	1	138	1	1166	1.46876e+06	816628	299702	516926	36264	55.6	36.7	63.3	2.46903	12.1	14.2545	SD	1	tubular adenoca G2	rectum	0	1	0	0	0		beva+xelox
52	M	60	wt	1	2	1	269	1	650	1.40529e+06	1.05397e+06	748316	305650	85308	75	71	29	6.0705	11.4	3.5829	SD	1	adenoca G2	hepat.flex	1	1	0	0	0		beva+xelox
53	M	62	mut	0	2	1	497	1	711	697384	304757	238929	65827.5	20309	43.7	78.4	21.6	2.91217	8.5	3.2413	SD	1	tubular adenoca G2	rectum	0	1	0	1	0		beva+xelox
54	F	52	wt	0	1	1	297	1	1008	1.36823e+06	1.05354e+06	358203	695335	24716	77	34	66	1.80642	6.9	28.133	PR	0	adenoca G3	sigma	0	0	0	1	0		beva+folfox
55	M	78	mut	1	2	1	840	1	1921	2.24638e+06	1.51855e+06	625644	892910	28154	67.6	41.2	58.8	1.2533	4.5	31.7152	PR	0	adenoca G2	c ascendens	1	1	0	0	0		beva+xelox
56	M	64	mut	1	1	1	666	1	1260	2.54895e+06	2.16151e+06	1061300	1.10021e+06	21226	84.8	49.1	50.9	0.832736	2	51.833	CR	1	adenoca G3	c ascendens	1	0	0	0	0		beva+xelox
62	M	64	wt	1	2	1	240	1	557	3.7957e+06	2.63801e+06	857355	1.78066e+06	53156	69.5	32.5	67.5	1.40042	6.2	33.4988	PR	2	adenoca G2	rectum	1	1	0	1	0		beva+xelox
63	M	32	mut	1	2	1	447	1	631	1.19601e+06	876672	600521	276152	43838	73.3	68.5	31.5	3.66537	7.3	6.29937	SD	1	tubular adenoca G2	rectum	1	0	1	0	0		beva+xelox
65	M	71	wt	1	1	0	797	1	797	2.49545e+06	2196000	724680	1471320	36234	88	33	67	1.452	5	40.6061	PR	1	adenoca G2	rectosigmat	1	0	0	0	0		beva+xelox
66	F	65	wt	1	1	1	243	1	929	2.15376e+06	1.24918e+06	924393	324787	56388	58	74	26	2.61812	6.1	5.75986	SD	1	adenoca G2	sigma	1	0	0	0	0		beva+xelox
72	F	54	wt	0	1	1	200	1	916	916315	275811	155282	120529	15994	30.1	56.3	43.7	1.74547	10.3	7.53591	SD	1	adenoca G3	rectosigmat	0	0	0	1	0		beva+xelox
76	M	39	mut	1	2	1	158	1	252	930973	791327	589538	201788	15328	85	74.5	25.5	1.64645	2.6	13.1647	SD	1	mucin adenoca	hepat.flex	0	0	0	1	1		beva+xelox
